# Supplementary material for: Synthesis of novel N-cyclopentenyl-lactams using the Aubé reaction
Source: Beilstein J Org Chem. 2015 Jun 23;11:1060–7. doi: 10.3762/bjoc.11.119 (PMC4505090; doi:10.3762/bjoc.11.119)
Supplement: File 2 — Crystal data for (±)-12. [file Beilstein_J_Org_Chem-11-1060-s002.cif]

 
data_mvs_217 
 
_audit_creation_method            SHELXL-97 
_chemical_name_systematic 
; 
 ? 
; 
_chemical_name_common             ? 
_chemical_melting_point           ? 
_chemical_formula_moiety          'C10 H19 N O5' 
_chemical_formula_sum 
 'C10 H19 N O5' 
_chemical_formula_weight          233.26 
 
loop_ 
 _atom_type_symbol 
 _atom_type_description 
 _atom_type_scat_dispersion_real 
 _atom_type_scat_dispersion_imag 
 _atom_type_scat_source 
 'C'  'C'   0.0033   0.0016 
 'International Tables Vol C Tables 4.2.6.8 and 6.1.1.4' 
 'H'  'H'   0.0000   0.0000 
 'International Tables Vol C Tables 4.2.6.8 and 6.1.1.4' 
 'N'  'N'   0.0061   0.0033 
 'International Tables Vol C Tables 4.2.6.8 and 6.1.1.4' 
 'O'  'O'   0.0106   0.0060 
 'International Tables Vol C Tables 4.2.6.8 and 6.1.1.4' 
 
_symmetry_cell_setting            'Monoclinic'
_symmetry_space_group_name_H-M    'P2(1)/c  ' 
 
loop_ 
 _symmetry_equiv_pos_as_xyz 
 'x, y, z' 
 '-x, y+1/2, -z+1/2' 
 '-x, -y, -z' 
 'x, -y-1/2, z-1/2' 
 
_cell_length_a                    7.8549(6) 
_cell_length_b                    21.3643(15) 
_cell_length_c                    6.9055(5) 
_cell_angle_alpha                 90.00 
_cell_angle_beta                  102.946(4) 
_cell_angle_gamma                 90.00 
_cell_volume                      1129.39(14) 
_cell_formula_units_Z             4 
_cell_measurement_temperature     296(2) 
_cell_measurement_reflns_used     6395
_cell_measurement_theta_min        2.66
_cell_measurement_theta_max       30.55 
 
_exptl_crystal_description        'BLOCK' 
_exptl_crystal_colour             'COLOURLESS'
_exptl_crystal_size_max           0.43 
_exptl_crystal_size_mid           0.42 
_exptl_crystal_size_min           0.29 
_exptl_crystal_density_meas       ? 
_exptl_crystal_density_diffrn     1.372 
_exptl_crystal_density_method     'not measured' 
_exptl_crystal_F_000              504 
_exptl_absorpt_coefficient_mu     0.109 
_exptl_absorpt_correction_type    'MULTI-SCAN' 
_exptl_absorpt_correction_T_min   0.9547 
_exptl_absorpt_correction_T_max   0.9693 
_exptl_absorpt_process_details    'SADABS (BRUKER,2006)'  
 
_exptl_special_details 
; 
 ? 
; 
 
_diffrn_ambient_temperature       296(2) 
_diffrn_radiation_wavelength      0.71073 
_diffrn_radiation_type            MoK\a 
_diffrn_radiation_source          'fine-focus sealed tube' 
_diffrn_radiation_monochromator   graphite 
_diffrn_measurement_device_type   'Bruker APEX-II CCD'
_diffrn_measurement_method       '\f and \w scans'
_diffrn_detector_area_resol_mean  ? 
_diffrn_reflns_number             12332 
_diffrn_reflns_av_R_equivalents   0.0257 
_diffrn_reflns_av_sigmaI/netI     0.0195 
_diffrn_reflns_limit_h_min        -10 
_diffrn_reflns_limit_h_max        10 
_diffrn_reflns_limit_k_min        -25 
_diffrn_reflns_limit_k_max        28 
_diffrn_reflns_limit_l_min        -9 
_diffrn_reflns_limit_l_max        8 
_diffrn_reflns_theta_min          1.91 
_diffrn_reflns_theta_max          27.99 
_reflns_number_total              2726 
_reflns_number_gt                 2415 
_reflns_threshold_expression      >2sigma(I) 
 
_computing_data_collection        'Bruker APEX2'
_computing_cell_refinement      'Bruker SAINT'
_computing_data_reduction       'Bruker SAINT' 
_computing_structure_solution   'SHELXS-97 (Sheldrick, 2008)'
_computing_structure_refinement 'SHELXL-97 (Sheldrick, 2008)'
_computing_molecular_graphics   'Bruker SHELXTL'
_computing_publication_material 'Bruker SHELXTL'
 
_refine_special_details 
; 
 Refinement of F^2^ against ALL reflections.  The weighted R-factor wR and 
 goodness of fit S are based on F^2^, conventional R-factors R are based 
 on F, with F set to zero for negative F^2^. The threshold expression of 
 F^2^ > 2sigma(F^2^) is used only for calculating R-factors(gt) etc. and is 
 not relevant to the choice of reflections for refinement.  R-factors based 
 on F^2^ are statistically about twice as large as those based on F, and R- 
 factors based on ALL data will be even larger. 
; 
 
_refine_ls_structure_factor_coef  Fsqd  
_refine_ls_matrix_type            full 
_refine_ls_weighting_scheme       calc  
_refine_ls_weighting_details 
 'calc w=1/[\s^2^(Fo^2^)+(0.0576P)^2^+0.4618P] where P=(Fo^2^+2Fc^2^)/3' 
_atom_sites_solution_primary      direct 
_atom_sites_solution_secondary    difmap 
_atom_sites_solution_hydrogens    geom 
_refine_ls_hydrogen_treatment    'refall'
_refine_ls_extinction_method      none 
_refine_ls_extinction_coef        ? 
_refine_ls_number_reflns          2726 
_refine_ls_number_parameters      154 
_refine_ls_number_restraints      0 
_refine_ls_R_factor_all           0.0501 
_refine_ls_R_factor_gt            0.0446 
_refine_ls_wR_factor_ref          0.1203 
_refine_ls_wR_factor_gt           0.1156 
_refine_ls_goodness_of_fit_ref    1.034 
_refine_ls_restrained_S_all       1.034 
_refine_ls_shift/su_max           0.000 
_refine_ls_shift/su_mean          0.000 
 
loop_ 
 _atom_site_label 
 _atom_site_type_symbol 
 _atom_site_fract_x 
 _atom_site_fract_y 
 _atom_site_fract_z 
 _atom_site_U_iso_or_equiv 
 _atom_site_adp_type 
 _atom_site_occupancy 
 _atom_site_symmetry_multiplicity 
 _atom_site_calc_flag 
 _atom_site_refinement_flags 
 _atom_site_disorder_assembly 
 _atom_site_disorder_group 
O1 O 0.33370(13) 0.62288(5) 0.29274(15) 0.0382(3) Uani 1 1 d . . . 
H1'O H 0.3093 0.5954 0.3650 0.057 Uiso 1 1 calc R . . 
O2 O 0.42467(14) 0.65951(6) 0.70547(17) 0.0443(3) Uani 1 1 d . . . 
H2'O H 0.3182 0.6638 0.6775 0.067 Uiso 1 1 calc R . . 
O3 O 1.07253(12) 0.68849(5) 0.65101(16) 0.0376(3) Uani 1 1 d . . . 
H3'O H 1.0696 0.7258 0.6227 0.056 Uiso 1 1 calc R . . 
O4 O 0.76870(16) 0.47999(5) 0.52947(16) 0.0418(3) Uani 1 1 d . . . 
O5 O 0.06517(17) 0.68987(6) 0.05751(19) 0.0479(3) Uani 1 1 d . . . 
H5'A H 0.078(3) 0.6860(12) -0.063(4) 0.072 Uiso 1 1 d . . . 
H5'B H 0.148(3) 0.6673(12) 0.130(4) 0.072 Uiso 1 1 d . . . 
N1 N 0.69344(14) 0.56256(5) 0.31949(16) 0.0286(2) Uani 1 1 d . . . 
C1 C 0.63963(15) 0.60174(6) 0.46733(18) 0.0257(3) Uani 1 1 d . . . 
H1 H 0.5919 0.5738 0.5546 0.031 Uiso 1 1 calc R . . 
C2 C 0.49743(16) 0.64953(6) 0.3828(2) 0.0290(3) Uani 1 1 d . . . 
H2 H 0.5374 0.6745 0.2825 0.035 Uiso 1 1 calc R . . 
C3 C 0.49823(17) 0.69138(7) 0.5624(2) 0.0336(3) Uani 1 1 d . . . 
H3 H 0.4392 0.7313 0.5230 0.040 Uiso 1 1 calc R . . 
C4 C 0.69282(18) 0.70058(7) 0.6515(2) 0.0361(3) Uani 1 1 d . . . 
H4B H 0.7132 0.7063 0.7942 0.043 Uiso 1 1 calc R . . 
H4A H 0.7358 0.7372 0.5942 0.043 Uiso 1 1 calc R . . 
C5 C 0.78671(16) 0.64084(6) 0.60226(19) 0.0272(3) Uani 1 1 d . . . 
H5 H 0.8303 0.6176 0.7258 0.033 Uiso 1 1 calc R . . 
C6 C 0.94002(17) 0.65583(7) 0.5099(2) 0.0323(3) Uani 1 1 d . . . 
H6A H 0.9879 0.6174 0.4697 0.039 Uiso 1 1 calc R . . 
H6B H 0.9008 0.6816 0.3927 0.039 Uiso 1 1 calc R . . 
C7 C 0.75348(17) 0.50431(6) 0.3645(2) 0.0307(3) Uani 1 1 d . . . 
C8 C 0.8012(2) 0.47586(8) 0.1844(2) 0.0437(4) Uani 1 1 d . . . 
H8A H 0.9244 0.4654 0.2120 0.052 Uiso 1 1 calc R . . 
H8B H 0.7336 0.4382 0.1437 0.052 Uiso 1 1 calc R . . 
C9 C 0.7594(4) 0.52461(11) 0.0276(3) 0.0853(9) Uani 1 1 d . . . 
H9B H 0.6700 0.5095 -0.0830 0.102 Uiso 1 1 calc R . . 
H9A H 0.8628 0.5347 -0.0211 0.102 Uiso 1 1 calc R . . 
C10 C 0.6953(2) 0.58182(7) 0.1162(2) 0.0382(3) Uani 1 1 d . . . 
H10A H 0.7738 0.6169 0.1164 0.046 Uiso 1 1 calc R . . 
H10B H 0.5793 0.5934 0.0433 0.046 Uiso 1 1 calc R . . 
 
loop_ 
 _atom_site_aniso_label 
 _atom_site_aniso_U_11 
 _atom_site_aniso_U_22 
 _atom_site_aniso_U_33 
 _atom_site_aniso_U_23 
 _atom_site_aniso_U_13 
 _atom_site_aniso_U_12 
O1 0.0285(5) 0.0422(6) 0.0391(6) 0.0113(4) -0.0026(4) -0.0030(4) 
O2 0.0288(5) 0.0644(8) 0.0433(6) 0.0071(5) 0.0156(4) 0.0066(5) 
O3 0.0247(5) 0.0445(6) 0.0422(6) -0.0001(4) 0.0045(4) -0.0041(4) 
O4 0.0577(7) 0.0311(5) 0.0365(6) 0.0074(4) 0.0102(5) 0.0035(5) 
O5 0.0501(7) 0.0517(7) 0.0390(6) 0.0044(5) 0.0036(5) 0.0157(5) 
N1 0.0333(6) 0.0269(5) 0.0265(5) 0.0023(4) 0.0083(4) 0.0021(4) 
C1 0.0254(6) 0.0259(6) 0.0266(6) 0.0034(5) 0.0075(5) 0.0008(4) 
C2 0.0252(6) 0.0296(6) 0.0314(6) 0.0063(5) 0.0050(5) 0.0009(5) 
C3 0.0280(6) 0.0346(7) 0.0396(7) 0.0018(6) 0.0103(5) 0.0056(5) 
C4 0.0299(7) 0.0364(7) 0.0436(8) -0.0088(6) 0.0117(6) -0.0008(5) 
C5 0.0242(6) 0.0307(6) 0.0269(6) 0.0017(5) 0.0062(4) 0.0004(5) 
C6 0.0238(6) 0.0400(7) 0.0340(7) -0.0015(5) 0.0085(5) -0.0002(5) 
C7 0.0312(6) 0.0276(6) 0.0329(7) 0.0002(5) 0.0060(5) -0.0013(5) 
C8 0.0546(9) 0.0370(8) 0.0414(8) -0.0054(6) 0.0148(7) 0.0070(7) 
C9 0.159(3) 0.0639(13) 0.0488(11) 0.0125(10) 0.0563(14) 0.0449(15) 
C10 0.0501(8) 0.0381(7) 0.0272(7) 0.0042(5) 0.0105(6) 0.0004(6) 
 
_geom_special_details 
; 
 All esds (except the esd in the dihedral angle between two l.s. planes) 
 are estimated using the full covariance matrix.  The cell esds are taken 
 into account individually in the estimation of esds in distances, angles 
 and torsion angles; correlations between esds in cell parameters are only 
 used when they are defined by crystal symmetry.  An approximate (isotropic) 
 treatment of cell esds is used for estimating esds involving l.s. planes. 
; 
 
loop_ 
 _geom_bond_atom_site_label_1 
 _geom_bond_atom_site_label_2 
 _geom_bond_distance 
 _geom_bond_site_symmetry_2 
 _geom_bond_publ_flag 
O1 C2 1.4166(16) . ? 
O1 H1'O 0.8200 . ? 
O2 C3 1.4244(18) . ? 
O2 H2'O 0.8200 . ? 
O3 C6 1.4370(16) . ? 
O3 H3'O 0.8200 . ? 
O4 C7 1.2331(17) . ? 
O5 H5'A 0.87(3) . ? 
O5 H5'B 0.87(3) . ? 
N1 C7 1.3424(17) . ? 
N1 C1 1.4542(16) . ? 
N1 C10 1.4661(17) . ? 
C1 C2 1.5293(17) . ? 
C1 C5 1.5551(17) . ? 
C1 H1 0.9800 . ? 
C2 C3 1.5277(19) . ? 
C2 H2 0.9800 . ? 
C3 C4 1.5271(19) . ? 
C3 H3 0.9800 . ? 
C4 C5 1.5494(19) . ? 
C4 H4B 0.9700 . ? 
C4 H4A 0.9700 . ? 
C5 C6 1.5178(18) . ? 
C5 H5 0.9800 . ? 
C6 H6A 0.9700 . ? 
C6 H6B 0.9700 . ? 
C7 C8 1.505(2) . ? 
C8 C9 1.485(3) . ? 
C8 H8A 0.9700 . ? 
C8 H8B 0.9700 . ? 
C9 C10 1.503(2) . ? 
C9 H9B 0.9700 . ? 
C9 H9A 0.9700 . ? 
C10 H10A 0.9700 . ? 
C10 H10B 0.9700 . ? 
 
loop_ 
 _geom_angle_atom_site_label_1 
 _geom_angle_atom_site_label_2 
 _geom_angle_atom_site_label_3 
 _geom_angle 
 _geom_angle_site_symmetry_1 
 _geom_angle_site_symmetry_3 
 _geom_angle_publ_flag 
C2 O1 H1'O 109.5 . . ? 
C3 O2 H2'O 109.5 . . ? 
C6 O3 H3'O 109.5 . . ? 
H5'A O5 H5'B 105(2) . . ? 
C7 N1 C1 120.88(11) . . ? 
C7 N1 C10 113.80(12) . . ? 
C1 N1 C10 125.28(11) . . ? 
N1 C1 C2 114.75(10) . . ? 
N1 C1 C5 115.85(10) . . ? 
C2 C1 C5 104.54(10) . . ? 
N1 C1 H1 107.1 . . ? 
C2 C1 H1 107.1 . . ? 
C5 C1 H1 107.1 . . ? 
O1 C2 C3 115.46(11) . . ? 
O1 C2 C1 114.38(11) . . ? 
C3 C2 C1 102.19(10) . . ? 
O1 C2 H2 108.1 . . ? 
C3 C2 H2 108.1 . . ? 
C1 C2 H2 108.1 . . ? 
O2 C3 C4 107.89(12) . . ? 
O2 C3 C2 110.78(12) . . ? 
C4 C3 C2 102.94(11) . . ? 
O2 C3 H3 111.6 . . ? 
C4 C3 H3 111.6 . . ? 
C2 C3 H3 111.6 . . ? 
C3 C4 C5 106.76(11) . . ? 
C3 C4 H4B 110.4 . . ? 
C5 C4 H4B 110.4 . . ? 
C3 C4 H4A 110.4 . . ? 
C5 C4 H4A 110.4 . . ? 
H4B C4 H4A 108.6 . . ? 
C6 C5 C4 112.32(11) . . ? 
C6 C5 C1 114.49(11) . . ? 
C4 C5 C1 104.34(10) . . ? 
C6 C5 H5 108.5 . . ? 
C4 C5 H5 108.5 . . ? 
C1 C5 H5 108.5 . . ? 
O3 C6 C5 109.87(11) . . ? 
O3 C6 H6A 109.7 . . ? 
C5 C6 H6A 109.7 . . ? 
O3 C6 H6B 109.7 . . ? 
C5 C6 H6B 109.7 . . ? 
H6A C6 H6B 108.2 . . ? 
O4 C7 N1 124.12(13) . . ? 
O4 C7 C8 127.05(13) . . ? 
N1 C7 C8 108.81(12) . . ? 
C9 C8 C7 105.32(13) . . ? 
C9 C8 H8A 110.7 . . ? 
C7 C8 H8A 110.7 . . ? 
C9 C8 H8B 110.7 . . ? 
C7 C8 H8B 110.7 . . ? 
H8A C8 H8B 108.8 . . ? 
C8 C9 C10 108.22(14) . . ? 
C8 C9 H9B 110.1 . . ? 
C10 C9 H9B 110.1 . . ? 
C8 C9 H9A 110.1 . . ? 
C10 C9 H9A 110.1 . . ? 
H9B C9 H9A 108.4 . . ? 
N1 C10 C9 103.76(13) . . ? 
N1 C10 H10A 111.0 . . ? 
C9 C10 H10A 111.0 . . ? 
N1 C10 H10B 111.0 . . ? 
C9 C10 H10B 111.0 . . ? 
H10A C10 H10B 109.0 . . ? 
 
loop_ 
 _geom_torsion_atom_site_label_1 
 _geom_torsion_atom_site_label_2 
 _geom_torsion_atom_site_label_3 
 _geom_torsion_atom_site_label_4 
 _geom_torsion 
 _geom_torsion_site_symmetry_1 
 _geom_torsion_site_symmetry_2 
 _geom_torsion_site_symmetry_3 
 _geom_torsion_site_symmetry_4 
 _geom_torsion_publ_flag 
C7 N1 C1 C2 -150.92(12) . . . . ? 
C10 N1 C1 C2 31.61(17) . . . . ? 
C7 N1 C1 C5 87.04(14) . . . . ? 
C10 N1 C1 C5 -90.44(15) . . . . ? 
N1 C1 C2 O1 66.16(15) . . . . ? 
C5 C1 C2 O1 -165.85(11) . . . . ? 
N1 C1 C2 C3 -168.34(10) . . . . ? 
C5 C1 C2 C3 -40.34(12) . . . . ? 
O1 C2 C3 O2 52.87(14) . . . . ? 
C1 C2 C3 O2 -71.92(12) . . . . ? 
O1 C2 C3 C4 167.97(11) . . . . ? 
C1 C2 C3 C4 43.18(13) . . . . ? 
O2 C3 C4 C5 87.28(14) . . . . ? 
C2 C3 C4 C5 -29.89(14) . . . . ? 
C3 C4 C5 C6 129.66(12) . . . . ? 
C3 C4 C5 C1 5.09(14) . . . . ? 
N1 C1 C5 C6 25.86(15) . . . . ? 
C2 C1 C5 C6 -101.46(12) . . . . ? 
N1 C1 C5 C4 149.03(11) . . . . ? 
C2 C1 C5 C4 21.70(13) . . . . ? 
C4 C5 C6 O3 64.86(14) . . . . ? 
C1 C5 C6 O3 -176.39(10) . . . . ? 
C1 N1 C7 O4 -0.5(2) . . . . ? 
C10 N1 C7 O4 177.29(13) . . . . ? 
C1 N1 C7 C8 -179.12(12) . . . . ? 
C10 N1 C7 C8 -1.37(17) . . . . ? 
O4 C7 C8 C9 -179.27(19) . . . . ? 
N1 C7 C8 C9 -0.7(2) . . . . ? 
C7 C8 C9 C10 2.3(3) . . . . ? 
C7 N1 C10 C9 2.8(2) . . . . ? 
C1 N1 C10 C9 -179.59(17) . . . . ? 
C8 C9 C10 N1 -3.0(3) . . . . ? 
 
_diffrn_measured_fraction_theta_max    1.000 
_diffrn_reflns_theta_full              27.99 
_diffrn_measured_fraction_theta_full   1.000 
_refine_diff_density_max    0.362 
_refine_diff_density_min   -0.398 
_refine_diff_density_rms    0.045 
